# Supplementary material for: An Evaluation of Interactive mHealth Applications for Adults Living with Cancer
Source: Curr Oncol. 2023 Jul 25;30(8):7151–66. doi: 10.3390/curroncol30080518 (PMC10453401; doi:10.3390/curroncol30080518)
Supplement: Supplementary file 1 [file curroncol-30-00518-s001.zip]

Archive with 1 entries (1 files):
- curroncol-2426324-supplementary.xlsx
