# Supplementary material for: An Evaluation of Interactive mHealth Applications for Adults Living with Cancer
Source: Curr Oncol. 2023 Jul 25;30(8):7151–66. doi: 10.3390/curroncol30080518 (PMC10453401; doi:10.3390/curroncol30080518)
Supplement: Supplementary file 1 [file curroncol-30-00518-s001.zip › curroncol-2426324-supplementary.xlsx]

## Sheet: Table S1
Table S1 Usefulness checklist
Categories	Items	My Cancer Tracker (Health Stack, LLC)	OWise - Prostate Cancer Support (Px HealthCare Group Ltd)	Bezzy BC (Healthline)	PatientMpower (PatientMpower)	HeadHelp: Self Care & Vent (Helponymous, LLC)	Outcomes4me	Medisafe	LLS Health Manager	Virtual Hope Box (VHB)	The Cancer coach	Mindful USC	Smiling Mind	Belong: Beating Cancer Together	Cancer.net	Pancreatic Cancer Action (PCA)	CancerAid	Patient Communicator	Mean per category (/17)	Mean per category (%)
Communication features	#1: Communication with HCPs	0	0	0	0	0	0	0	0	0	1	0	0	0	0	0	0	0	1	0.0588
	#2: Reporting to HCPs	0	1	0	1	0	0	1	1	0	0	0	0	1	1	1	1	0	8	0.4706
	#3: Connect with other patients	1	0	1	0	1	1	0	0	0	0	0	0	1	0	0	0	0	5	0.2941
	#4: Question prompt list	0	1	0	0	0	0	0	1	0	0	0	0	0	1	0	0	1	4	0.2353
	AVERAGE in this section	0.25	0.5	0.25	0.25	0.25	0.25	0.25	0.5	0	0.25	0	0	0.5	0.5	0.25	0.25	0.25	4.5	0.2647
Tracking	#5: Tracking physical symptoms/side effects	1	1	0	1	0	1	1	1	0	0	0	0	0	1	1	1	1	10	0.5882
	#6: Tracking psychosocial symptoms/side effects	1	1	0	0	1	1	0	0	0	0	1	1	0	1	0	1	0	8	0.4706
	#7: Tracking medications	1	0	0	1	0	1	1	1	0	0	0	0	0	1	1	0	0	7	0.4118
	#8: Tracking appointments	1	1	0	1	0	0	0	0	0	0	0	0	1	1	1	0	0	6	0.3529
	AVERAGE in this section	1	0.75	0	0.75	0.25	0.75	0.5	0.5	0	0	0.25	0.25	0.25	1	0.75	0.5	0.25	7.75	0.455875
Cancer information	#9: General information about cancer	1	0	1	1	0	1	1	1	0	1	0	0	1	1	1	1	1	12	0.7059
	#10: Information on managing symptom/side effects	0	0	0	1	1	1	0	0	1	1	1	1	1	1	1	1	0	11	0.6471
	#11: Information on managing emotional health	0	0	0	0	1	1	0	0	1	1	1	1	1	1	0	1	0	9	0.5294
	#12: Glossary of cancer terms	0	1	0	0	0	0	0	0	0	0	0	0	0	0	0	0	1	2	0.1176
	#13: Linking to cancer support services	0	1	1	0	0	1	0	1	0	0	0	1	1	1	0	1	1	9	0.5294
	AVERAGE in this section	0.2	0.4	0.4	0.4	0.4	0.8	0.2	0.4	0.4	0.6	0.4	0.6	0.8	0.8	0.4	0.8	0.6	8.6	0.50588
General practical app features	#14: Free to access all parts of the app	1	1	1	1	0	1	1	1	1	0	1	0	1	1	1	1	1	14	0.8235
	#15: Privacy protocol	1	1	1	1	1	1	1	1	1	1	1	1	1	1	1	1	1	17	1
	#16: Security	1	1	1	1	1	0	0	1	1	1	0	1	1	1	1	1	0	13	0.7647
	AVERAGE in this section	1	1	1	1	0.666667	0.666667	0.666667	1	1	0.666667	0.666667	0.666667	1	1	1	1	0.666667	14.6667	0.862733
	TOTAL (/16)	9	10	6	9	6	10	6	9	5	5	5	6	10	14	9	10	7	Mean score of apps	8
	Total (%)	0.5625	0.625	0.375	0.5625	0.375	0.625	0.375	0.5625	0.3125	0.3125	0.3125	0.375	0.625	0.875	0.5625	0.625	0.4375		0.5

## Sheet: Table S2
Table S2: Total MARS scores
	My Cancer Tracker (Health Stack, LLC)	OWise - Prostate Cancer Support (Px HealthCare Group Ltd)	Bezzy BC (Healthline)	PatientMpower (PatientMpower)	HeadHelp: Self Care & Vent (Helponymous, LLC)	pt communicator	USC	LLS	Medisafe	outcomes4me	PCA	VHB	Belong	cancer coach	canceraid	Smiling Mind	Cancer.net	TOTAL OVERALL SCORE PER MARS DOMAIN:
Section A: Engagement
A.1	3	4	4	3	5	1	4	2	2	3	3	5	4	2	1	3	1
A.2	3	4	4	3	5	3	4	3	2	4	4	5	3	2	3	3	1
A.3	3	4	4	3	3	2	4	4	4	5	4	4	4	3	4	4	3
A.4	2	3	3	2	5	3	4	4	4	4	4	4	5	4	2	4	3
A.5	4	4	4	3	3	4	3	5	3	5	5	4	5	5	5	3	5
MEAN A SCORE:	3	3.8	3.8	2.8	4.2	2.6	3.8	3.6	3	4.2	4	4.4	4.2	3.2	3	3.4	2.6	3.50588
Section B: Functionality
B.6	5	5	4	3	4	1	3	2	5	4	3	3	4	4	4	4	5
B.7	3	4	4	4	4	4	5	4	4	4	3	5	4	4	3	3	4
B.8	4	4	4	4	3	4	4	5	5	5	2	4	4	5	4	4	5
B.9	4	4	4	4	3	5	4	4	5	5	4	5	4	4	5	4	4
MEAN B SCORE:	4	4.25	4	3.75	3.5	3.5	4	3.75	4.75	4.5	3	4.25	4	4.25	4	3.75	4.5	3.98529
Section C: Aesthetics
C.10	2	4	3	3	4	4	4	5	4	4	4	4	4	4	4	4	4
C.11	4	4	3	4	5	3	3	5	5	5	4	3	3	4	4	4	4
C.12	3	4	3	4	5	3	3	4	4	5	3	2	3	3	3	4	3
MEAN C SCORE:	3	4	3	3.66667	4.66667	3.33333	3.33333	4.66667	4.33333	4.66667	3.66667	3	3.33333	3.66667	3.66667	4	3.66667	3.7451
Section D: Information
D.13	5	5	5	4	4	5	4	5	5	5	4	5	5	5	4	3	5
D.14	4	4	3	3	3	3	3	2	5	3	4	3	3	2	2	3	2
D.15	1	4	3	4	3	5	4	5	5	5	3	5	2	5	5	4	4
D.16	1	5	5	2	3	2	4	3	2	2	4	4	2	4	2	4	2
D.17	3	4	1	3	4	5	1	1	1	1	3	4	1	4	1	4	4
D.18	3	3	3	3	3	4	4	4	3	3	3	4	3	4	3	3	4
D.19	1	1	3	5	1	1	1	1	5	1	1	4	3	1	2	4	3
MEAN D SCORE:	2.57143	3.71429	3.28571	3.42857	3	3.57143	3	3	3.71429	2.85714	3.14286	4.14286	2.71429	3.57143	2.71429	3.57143	3.42857	3.2605
TOTAL OVERALL SCORE PER APP:	3.14286	3.94107	3.52143	3.41131	3.84167	3.25119	3.53333	3.75417	3.9494	4.05595	3.45238	3.94821	3.5619	3.67202	3.34524	3.68036	3.54881	3.62419

## Sheet: Table S3 
Table S3: Characteristics checklist
CHARACTERISTICS	My Cancer Tracker (Health Stack, LLC)	OWise - Prostate Cancer Support (Px HealthCare Group Ltd)	Bezzy BC (Healthline)	PatientMpower (PatientMpower)	HeadHelp: Self Care & Vent (Helponymous, LLC)	Outcomes4me	Medisafe	LLS Health Manager	Virtual Hope Box (VHB)	The Cancer coach	Mindful USC	Smiling Mind	Belong: Beating Cancer Together	Cancer.net	Pancreatic Cancer Action (PCA)	CancerAid	Patient Communicator
Last updated	2022-01-01	2022-01-01	2023-01-01	2023-01-01	2023-01-01	2023-01-01	2023-01-01	2022-11-01	2019-01-01	2022-05-01	2021-01-01	2023-01-01	2023-01-01	2023-01-01	2022-01-01	2023-01-01	2023-01-01
Country	United States	UK	United States	United States	United States	United States	United States	United States	United States	United States	United States	UK	United States	United States	United States	United States	United States
Language	English	English	English	English, Danish, Dutch, French, German, Greek, Italian and Spanish	English	English	English, Arabic, Danish, Dutch, Finnish, French, German, Hebrew, Italian, Japanese, Korean, Portuguese, Russian, Simplified Chinese, Spanish, Turkish	English, French, Spanish	English, German, Japanese, Polish, Simplified Chinese, Spanish	English	English	English	English, French, German, Hebrew, Spanish	English and Spanish	English, French, German and Spanish	English	English
Target audience	Patients with cancer	Patients with prostate cancer, applicable to all cancer	Patients with breast cancer, applicable to all cancer	Patients and caregivers	Patients and caregivers	Patients and caregivers	Patients and caregivers	Patients and caregivers	Patients and caregivers	Patients and caregivers	Patients and caregivers	Patients and caregivers	Patients and caregivers	Patients, caregivers and healthcare providers	Patients and caregivers	Patients and caregivers	Patients
Learning styles	Visual, Written	Visual, Written	Written, Visual	Written	Visual, Audio, Written	Written, Visual	Written	Written, Visual	Written, Visual, Audio	Written, Visual	Written, Visual	Written, Visual, Audio	Written	Written, Visual	Written, Visual	Written, Visual	Written, Visual, Audio
Publisher	LLC (Health Stack	Sourced from a healthcare institution	Sourced from a healthcare institution	Sourced from a healthcare institution	Appcano LLC	Sourced from a healthcare institution	Medisafe	Sourced from a healthcare institution	National Centre for Telehealth & Technology	Coaches Anywhere LTD	Educational institution	Smiling Mind	Sourced from a healthcare institution	Sourced from a healthcare institution	Sourced from a healthcare institution	AON, Lendlease, MinterEllison	Sourced from a healthcare institution
Reviews (# stars/5) - First row = Apple Second row = Google Play Third Row = Average	N/A	N/A	4.7	N/A	4.6	3.3	4.7	N/A	3.8	N/A	4..8	4.7	4.8	4.6	N/A	4	N/A
	N/A, 10,000+ downloads	N/A, 500+ downloads	4.6, 10K+	3.8, 5k+ downloads	4, 10k+ downloads	4, 100K+	4.6, 5M+	3.9, 1k+	N/A, 1k+	N/A, 50k+	4.2, 1k+	4.9, 1M+	4.7, 100k+ downloads	4.2, 10k+	N/A, 500+	2.9, 5k+	4.5, 5k+
	N/A	N/A	4.65	3.8	4.3	3.65	4.65	3.9	3.8	N/A	4.5	4.8	4.75	4.4	N/A	3.45	4.5
